# Supplementary material for: Robot-Assisted Radical Cystectomy with Ureterocutaneostomy: A Potentially Optimal Solution for Octogenarian and Frail Patients with Bladder Cancer
Source: J Clin Med. 2025 Jul 10;14(14):4898. doi: 10.3390/jcm14144898 (PMC12296046; doi:10.3390/jcm14144898)
Supplement: Supplementary file 1 [file jcm-14-04898-s001.zip]

Archive with 2 entries (2 files):
- Supplementary Table S1.pdf
- Table S2. STROBE-checklist-v4-combined-PlosMedicine.pdf
